# Supplementary material for: The chromosome-level genome assemblies of two rattans (Calamus simplicifolius and Daemonorops jenkinsiana)
Source: Gigascience. 2018 Aug 7;7(9):giy097. doi: 10.1093/gigascience/giy097 (PMC6117794; doi:10.1093/gigascience/giy097)
Supplement: Supplemental Files [file giy097_supplemental_files.zip]

Archive with 2 entries (2 files):
- Additional Figures-725.docx
- Additional Files-R2-725.xlsx
