# Supplementary material for: The chromosome-level genome assemblies of two rattans (Calamus simplicifolius and Daemonorops jenkinsiana)
Source: Gigascience. 2018 Aug 7;7(9):giy097. doi: 10.1093/gigascience/giy097 (PMC6117794; doi:10.1093/gigascience/giy097)
Supplement: Supplemental Files [file giy097_supplemental_files.zip › Additional Files-R2-725.xlsx]

## Sheet: S1
	Table S1. Evaluation of genome size of C. simplicifolius and D. jenkinsiana
		C. simplicifolius (Gb)	D. jenkinsiana (Gb)
	ALLPATHS-LG	~2.01	~1.65
	GCE	~1.97	~1.63
	JELLYFISH	~1.95	~1.57
	Flow cytometry	~2.05	~1.71
	Final result	~1.98	~1.61

## Sheet: S2
	Table S2. The 17-mer frequency method estimated genome size of C. simplicifolius and D. jenkinsiana
	Rattan	Kmer Num	Peak Depth	Genome Size	Used Bases
	C. simplicifolius	53330580252	27	1975206676	49602089838
	D. jenkinsiana	58235626764	36	1617656299	52083039938
	*Genome size = Kmer Num/Peak Depth

## Sheet: S3
	Table S3: Statistics of the assemblies using different assembling strategies
	Species	Assembler	Parameters	Assembly Size (Mb)	~% of estimated genome size	N50 (Kb)	N90 (Kb)	Max Contig (Kb)
	C. simplicifolius	FALCON	min_idt 0.70 --min_cov 3 --max_n_read 200 --n_core	1.59	0.8	67.2	16.3	589.3
		FALCON	min_idt 0.80 --min_cov 4 --max_n_read 200 --n_core	1.53	0.77	66.7	16.2	620.4
		MECAT	genomeSize=2000000000 ErrorRate=0.06 maxMemory=500 maxThreads=32 useGrid=0 Overlapper=mecat2asmpw	2.2	1.1	70.3	28.5	1003.6
		Platanus&DBG2OLC	PL: -k 65 -s 10 -c 5 -u 0.4 -d 0.6; DB: LD 0 K 17 KmerCovTh 4 MinOverlap 25 AdaptiveTh 0.007 RemoveChimera 1	1.92	0.96	99.5	28.9	877.4
	D. jenkinsiana	FALCON	min_idt 0.80 --min_cov 4 --max_n_read 200 --n_core	1.27	0.79	81.5	18.9	638.2
		MECAT	genomeSize=2000000000 ErrorRate=0.06 maxMemory=500 maxThreads=32 useGrid=0 Overlapper=mecat2asmpw	1.6	1.1	70.3	28.5	1003.6
		Platanus&DBG2OLC	PL: -k 65 -s 10 -c 5 -u 0.4 -d 0.6; DB: LD 0 K 17 KmerCovTh 4 MinOverlap 25 AdaptiveTh 0.007 RemoveChimera 1	1.56	0.97	89.3	25.8	1419.7
	Note: PL means the parameters for Platanus; DB: means the parameters for the DBG2OLC

## Sheet: S4
	Table S4. BUSCO evaluation of the polish process
	Species	Before the polish process	After the polish process
	C. simplicifolius	C:69.0% [S:60.7%, D:8.3%], F:12.9%, M:18.1%	C:88.1% [S:77.4%, D:10.7%], F:2.3%, M:10.6%
	D. jenkinsiana	C:57.8% [S:50.2%, D:7.6%], F:9.9%, M:32.3%	C:87.3% [S:76.1%, D:11.2%], F:4.0%, M:8.7%
	C represents complete BUSCOs
	S represents complete and single-copy BUSCOs
	D represents complete and duplicated BUSCOs
	F represents fragmented BUSCOs
	M represents missing BUSCOs
	Totally 1440 BUSCO groups were searched in BUSCO version 3

## Sheet: S5
	Table S5: The chromosome-level lengths of Hi-C assembly for C. simplicifolius and D. jenkinsiana
	C. simplicifolius		D. jenkinsiana
	Sequence ID	Length (bp)	Sequence ID	Length (bp)
	C.simplicifolius_hic_scaffold_1	220588937	D. jenkinsiana_hic_scaffold_1	119093744
	C.simplicifolius_hic_scaffold_2	156011601	D. jenkinsiana_hic_scaffold_2	162635149
	C.simplicifolius_hic_scaffold_3	106278231	D. jenkinsiana_hic_scaffold_3	130462716
	C.simplicifolius_hic_scaffold_4	137597676	D. jenkinsiana_hic_scaffold_4	61330142
	C.simplicifolius_hic_scaffold_5	167212605	D. jenkinsiana_hic_scaffold_5	81170047
	C.simplicifolius_hic_scaffold_6	98737298	D. jenkinsiana_hic_scaffold_6	86698541
	C.simplicifolius_hic_scaffold_7	94132690	D. jenkinsiana_hic_scaffold_7	111075767
	C.simplicifolius_hic_scaffold_8	93668489	D. jenkinsiana_hic_scaffold_8	108488302
	C.simplicifolius_hic_scaffold_9	176261076	D. jenkinsiana_hic_scaffold_9	125240933
	C.simplicifolius_hic_scaffold_10	175250930	D. jenkinsiana_hic_scaffold_10	136887091
	C.simplicifolius_hic_scaffold_11	200851427	D. jenkinsiana_hic_scaffold_11	116893648
	C.simplicifolius_hic_scaffold_12	160072219	D. jenkinsiana_hic_scaffold_12	104717380
	\\	\\	D. jenkinsiana_hic_scaffold_13	131466409

## Sheet: S6
	Table S6: Statistics of the quality assessment of the C. simplicifolius and D. jenkinsiana genomes
	Species	Length	Unigene number	Bases covered by assembly (%)	>90% sequence in one scaffold		>50% sequence in one scaffold
					Number	%	Number	%
	C. simplicifolius	>200 bp	87301	99.52	81844	93.75	86602	99.2
		>500 bp	47084	99.65	42988	91.3	46732	99.25
		>1 kb	25418	99.79	22566	88.78	25261	99.38
	D. jenkinsiana	>200 bp	149320	89.15	120585	80.75	127337	85.27
		>500 bp	78981	90.6	64546	81.72	69735	88.29
		>1 kb	45449	92.51	37712	82.97	41727	91.81
	Note: Unigenes obtained from the assembling RNA-Seq data by Trinity

## Sheet: S7
	Table S7. BUSCO evaluation of the C. simplicifolius and D. jenkinsiana genomes
		C	S	D	F	M
	C. simplicifolius	94.5	71.1	23.4	1.9	3.6
	D. jenkinsiana	87.3	76.1	11.2	4	8.7
	C represents complete BUSCOs
	S represents complete and single-copy BUSCOs
	D represents complete and duplicated BUSCOs
	F represents fragmented BUSCOs
	M represents missing BUSCOs
	Totally 1440 BUSCO groups were searched in BUSCO version 3

## Sheet: S8
	Table S8. Statistics of the predicted repetitive sequences in the C. simplicifolius and D. jenkinsiana genomes
	Species	Type	Repbase TEs		TE proteins		De novo		Combined TEs
			Length (bp)	%	Length (bp)	%	Length (bp)	%	Length (bp)	%
				in genome		in genome		in genome		in genome
	C. simplicifolius	DNA	29308850	1.49	19095358	0.97	59738407	3.05	82907069	4.23
		LINE	39605005	2.02	40199491	2.05	25271289	1.29	73976599	3.77
		SINE	209295	0.01	0	0	547611	0.03	754046	0.04
		LTR	344107871	17.55	360483820	18.38	866939242	44.21	938345073	47.85
		Total	412201468	21.02	419762130	21.41	940022735	47.94	1061778282	54.15
	D. jenkinsiana	DNA	23209567	1.44	20142419	1.25	57585298	3.57	93566748	5.82
		LINE	26617318	1.65	25565871	1.58	27836699	1.73	74381945	4.62
		SINE	188718	0.01	0	0	355345	0.02	542626	0.03
		LTR	177872437	11.05	251396898	15.62	710109816	44.13	982986443	61.09
		Total	227089254	14.11	297087168	18.46	784817891	48.77	1126319755	70

## Sheet: S9
	Table S9: Statistics of RNA libraries in the transcriptome assemblies
	Rattans	Sample	Total Num	Total Length (bp)	N50	N90	Max Length (bp)	GC
					(bp)	(bp)		Content
	C. simplicifolius	Csim-XB-1-1A	87301	74634502	1263	350	9499	0.4295
		Csim-XB-1-2A	138973	137912865	1645	376	16093	0.4118
		Csim-XB-1-3A	133398	128028712	1569	366	16103	0.4116
		Csim-XB-1-4A	161155	137047516	1370	327	16103	0.4412
		Csim-XB-2-1A	114669	104829621	1434	359	10264	0.4148
		Csim-XB-2-2A	141924	143427905	1676	385	16125	0.4124
		Csim-XB-2-3A	142774	129666620	1470	347	16087	0.4097
		Csim-XB-2-4A	211936	166386827	1212	312	15983	0.4224
		Csim-XB-3-1A	110313	104334993	1500	372	10219	0.419
		Csim-XB-3-2A	129396	126549981	1584	378	14175	0.4189
		Csim-XB-3-3A	145633	147084270	1717	376	15777	0.3991
		Csim-XB-3-4A	127387	120615788	1538	363	17450	0.4109
	D. jenkinsiana	Djen-XB-1-1A	115798	106954369	1497	355	15847	0.4248
		Djen-XB-1-2A	137930	132519234	1563	370	16109	0.4138
		Djen-XB-1-3A	117618	107909642	1508	349	14724	0.4197
		Djen-XB-1-4A	163058	125787762	1210	302	15988	0.423
		Djen-XB-2-1A	109753	100453723	1471	351	13139	0.4223
		Djen-XB-2-2A	109910	96028905	1398	338	14556	0.4259
		Djen-XB-2-3A	138415	141199064	1755	377	15956	0.4012
		Djen-XB-2-4A	116387	98817423	1386	326	15956	0.4269
		Djen-XB-4-1A	95057	84678019	1370	352	11884	0.4221
		Djen-XB-4-2A	114817	109181260	1544	366	15932	0.4244
		Djen-XB-4-3A	138690	135344769	1609	371	16072	0.4126
		Djen-XB-4-4A	149320	142307515	1557	365	17329	0.4104

## Sheet: S10
	Table S10: Statistics of the predicted protein-coding genes in the C. simplicifolius and D. jenkinsiana genomes
	Gene set			Gene number	Average gene length (bp)	Average CDS length (bp)	Average exon	Average exon length (bp)	Average intron length (bp)
	C. simplicifolius	De novo	AUGUSTUS	85246	5154	838	3.3	255	1887
		Homology-based	E. guineensis	52438	5547	1044	4.6	228	1259
			Ph. dactylifera	55672	5241	1021	4.2	221	1341
			B. distachyon	45417	4846	984	4.1	241	1256
			O. sativa	72643	3214	807	3.1	260	1143
			S. italica	46098	4747	941	4	235	1266
			S. bicolor	47741	4979	1003	4	249	1313
			Z. may	49747	4485	941	3.9	244	1242
		RNA-Seq		56024	6289	1898	3.4	555	1817
		Final gene set		51235	6218	1034	4.4	234	1420
	D. jenkinsiana	De novo	AUGUSTUS	87613	4051	885	3.2	275	1672
		Homology-based	E. guineensis	55812	4345	1098	4.2	248	1153
			Ph. dactylifera	58712	4212	1012	3.9	246	1206
			B. distachyon	47765	3815	991	3.8	271	1155
			O. sativa	76457	3102	895	3.2	298	1196
			S. italica	48563	4157	995	3.8	268	1065
			S. bicolor	46618	3345	1021	3.7	299	1202
			Z. may	50471	3154	915	3.9	281	1021
		RNA-Seq		58134	5001	1868	3.1	541	1817
		Final gene set		53342	4970	1071	4	267	1292
	The protein-coding genes were predicted based on de novo and homolog-based methods, which were further consolidated to form the final gene set.

[truncated: 5 more sheets: S11, S12, S13, S14, S15]
